# Supplementary material for: Nocardia mangyaensis NH1: A Biofertilizer Candidate with Tolerance to Pesticides, Heavy Metals and Antibiotics
Source: Microorganisms. 2025 Dec 9;13(12):2806. doi: 10.3390/microorganisms13122806 (PMC12735748; doi:10.3390/microorganisms13122806)
Supplement: Supplementary file 1 [file microorganisms-13-02806-s001.zip]

Archive with 1 entries (1 files):
- microorganisms-3958514-supplementary.pdf
